# Supplementary material for: Circulating Toll-like receptor and cytokine profiles and genetic polymorphisms in a Chinese sepsis cohort: potential links to neuroinflammation and blood–brain barrier dysfunction
Source: Front Immunol. 2026 Mar 2;17:1762637. doi: 10.3389/fimmu.2026.1762637 (PMC12989401; doi:10.3389/fimmu.2026.1762637)
Supplement: Supplementary file 1 [file Supplementaryfile1.xlsx]

## Sheet: Supplementary_Table_S1
Gene	Variant	Forward primer (5'-3')	Reverse primer (5'-3')	Annealing temperature (°C)	PCR product (bp)	Restriction enzyme	Expected fragments (bp)
TLR2	−196 to −174 del (I/D)	GCTTCTGAGATTTGCTGCTG	CCTGGGCTTTGTTCTTCTTC	58	286	MspI	I/I: 286; I/D: 286+264; D/D: 264
TLR2	rs3804099 (T/C)	AGGCTGTTCTCCTGCTCTTT	CAGGTTGAGGTTCTGGGTAG	60	312	HhaI	TT: 312; TC: 312+190+122; CC: 190+122
TLR2	rs3804100 (T/C)	TGTGAGGACCTGAGACTTGA	GAGGATGTTGGTGATGAGGA	60	278	BstUI	TT: 278; TC: 278+160+118; CC: 160+118
TLR4	rs10759932 (T/C)	CCTTCCCTGTTCTTCTCCTG	AGGAGAGGCTTTGAGGTTGT	59	241	RsaI	TT: 241; TC: 241+152+89; CC: 152+89
TLR4	rs1927911 (G/A)	AGCTGGTGTTTCTGAGTTGG	TTGCTGAGGTTGATGTTGGA	60	303	HinfI	GG: 303; GA: 303+180+123; AA: 180+123
TLR4	rs11536889 (G/C)	TCTGACCTGCTGTTCTCTGA	AGGTTCTGGAAGGCTGATGT	58	256	AluI	GG: 256; GC: 256+148+108; CC: 148+108
TLR9	rs187084 (T/C)	GCTTCTGTGAGGCTGTTTGT	CAGGAGGTTGATGAGGAGAA	58	321	AflIII	TT: 321; TC: 321+205+116; CC: 205+116
TLR9	rs352140 (G/A)	GAGGTTGAGGAGGTTGAGGT	CCTGCTGTTCTTCTCCTTCC	60	245	MboII	GG: 245; GA: 245+150+95; AA: 150+95
TLR9	rs574836 (T/C)	TTGCTGAGGAGGTTGTTTGA	AGGTTCTGTTGGTGAGGTGA	59	289	BspHI	TT: 289; TC: 289+170+119; CC: 170+119
IL-1B	+3954 (C/T)	GTTGTCATCAGACTTTGACC	TTCAGTTCATATGGACCAGA	58	249	TaqI	CC: 135+114; CT: 249+135+114; TT: 249
IL-1B	−511 (C/T)	TGGCATTGATCTGGTTCATC	GTTTAGGAATCTTCCCACTT	57	304	AvaI	CC: 190+114; CT: 304+190+114; TT: 304
IL-1B	−31 (C/T)	CCTTCTGTTGCTCCTGGAAG	AGGTTCTGTTGCTGCTTGTC	60	240	AluI	CC: 240; CT: 240+138+102; TT: 138+102
IL-6	−174 (G/C)	TTGTCAAGACATGCCAAGTG	TCAGACATCTCCAGTCCTAT	59	198	NlaIII	GG: 198; GC: 198+122+76; CC: 122+76
IL-6	−1363 (G/T)	GAGGTTGAGGAGGTTGAGAA	CCTGCTGTTCTTTGCTCTTG	58	268	HaeIII	GG: 160+108; GT: 268+160+108; TT: 268
IL-6	−1363 (C/G)	CTGTTCTCCTGCTCTGCTTT	AGGTTGATGAGGAGGTTGGT	60	221	BsrDI	CC: 221; CG: 221+140+81; GG: 140+81
IL-8	−251 (A/T)	ACTCTTGGCTGAGAGTGGAC	AACCCTCTGCACCCAGTTTT	60	173	MfeI	AA: 173; AT: 173+108+65; TT: 108+65
IL-8	rs2227306 (C/T)	GCTTCTCCTGCTCTGTTTCT	AGGAGGTTGATGAGGTTGAG	58	247	HinfI	CC: 247; CT: 247+152+95; TT: 152+95
IL-8	rs1126647 (A/T)	TCTGTTCTCCTGCTGTTCTG	CTTGGTGATGAGGTTGAGGT	59	286	RsaI	AA: 286; AT: 286+172+114; TT: 172+114
IL-10	−592 (C/A)	GGTGAGCACTACCTGACTAG	CCTAGGTCACAGTGACGTGG	60	412	RsaI	CC: 236+176; CA: 412+236+176; AA: 412
IL-10	−1082 (G/A)	CAACTGGCTCCCCTTACCTT	TAAATATCCTCAAAGTTCCCA	60	139	MnlI	GG: 139; GA: 139+106+33; AA: 106+33
IL-10	−819 (T/C)	ATCCAAGACAACACTACTAA	TAAATATCCTCAAAGTTCCCA	57	233	MaeIII	TT: 233; TC: 233+145+88; CC: 145+88
IL-17A	rs2275913 (G/A)	CCTTCCCATTTTCCTTCAGA	GAGCTCTCAGGCTCAGAGTT	59	210	XagI	GG: 210; GA: 210+128+82; AA: 128+82
IL-17F	rs763780 (T/C)	GTTCCCATCCAGCAAGAGAC	AGCTGGGAATGCAAACAAAC	60	186	NlaIII	TT: 186; TC: 186+112+74; CC: 112+74
IFN-γ	+874 (A/T)	TCAACAAAGCTGATACTCCA	TTCTTACAACACAAAATCAAATC	58	176	HinfI	AA: 176; AT: 176+126+50; TT: 126+50
IFN-γ	+2108 (A/G)	GCTTCTGTTCTCCTGCTCTT	CAGGTTGATGAGGAGGTTGT	60	242	AluI	AA: 242; AG: 242+154+88; GG: 154+88
TNF-α	−308 (G/A)	AGGCAATAGGTTTTGAGGGCCAT	TCCTCCCTGCTCCGATTCCG	61	107	NcoI	GG: 87+20; GA: 107+87+20; AA: 107
TNF-α	−376 (G/A)	CCTCAAGCCTGCCACCAAG	GCTGGGTGAGGAGCACATG	60	184	HpaII	GG: 184; GA: 184+120+64; AA: 120+64
TNF-α	−863 (C/A)	GAGGCAATAGGTTTTGAGGG	GGCTTGTCACTCGGAGAC	59	227	TaiI	CC: 227; CA: 227+140+87; AA: 140+87
